# Supplementary material for: “Exercise… to Me, It’s Freedom”: Motivation, Support, and Self-Management to Keep Physically Active with Parkinson’s Disease: A Qualitative Study
Source: Geriatrics (Basel). 2024 Jul 11;9(4):92. doi: 10.3390/geriatrics9040092 (PMC11270374; doi:10.3390/geriatrics9040092)
Supplement: Supplementary file 1 [file geriatrics-09-00092-s001.zip]

Archive with 1 entries (1 files):
- geriatrics-3043341-supplementary.pdf
